# Supplementary material for: Dynamic coupling of residues within proteins as a mechanistic foundation of many enigmatic pathogenic missense variants
Source: PLoS Comput Biol. 2022 Apr 7;18(4):e1010006. doi: 10.1371/journal.pcbi.1010006 (PMC9017885; doi:10.1371/journal.pcbi.1010006)
Supplement: S2 Table — Asterisk denotes sites with multiple DAVs reported. Sites are aligned to PDB ID: 1ogs [34]. (CSV) [file pcbi.1010006.s005.csv]

GCase disease mutation sites aligned to PDB ID: 1ogs (* denotes multiple variants found at that location)
12
13
14
15
16
23
37
41*
46
48
66
79
90
107
117
119*
120*
122
123
127
131
134
140
157
159
161
170
174
178
182
188
189
190
195
197
198
202
213
216
225
231
237
251
257
259
266*
271
285
289
304
311
312
323
325
326
341
342*
352
353
355
359
361
364*
366
370
371
375
377*
380
382
389
390
392
394
396
397
398
399
401
402*
409*
413
414
415
416
425
433
444*
446
456
462
463
491
496
