# Supplementary material for: Dynamic coupling of residues within proteins as a mechanistic foundation of many enigmatic pathogenic missense variants
Source: PLoS Comput Biol. 2022 Apr 7;18(4):e1010006. doi: 10.1371/journal.pcbi.1010006 (PMC9017885; doi:10.1371/journal.pcbi.1010006)
Supplement: S1 Data — dfi_i, %dci_ji, dci asymmetry, and average dfi within 7Å columns contain input layer features and the disease(1) or neutral(0) column contains ground truth values for pathogenicity. Columns pdb id and pdb residue index exist for identification purposes. (CSV) [file pcbi.1010006.s006.csv]

pdb id	pdb residue index	dfi_i	%dci_ji	dci asymmetry	average dfi within 7�	disease(1) or neutral(0)
12ca	18	0.007537	0.773856	-0.837502	0.006586714	1
12ca	94	0.002635	0.546405333	0.047978	0.002697273	1
1bg3	680	0.000326	0.818514667	0.396158	0.000430889	1
1c7p	56	0.005026	0.9285715	-0.251577	0.0045231	1
1crm	67	0.003059	0.539062667	0.270809667	0.003169182	1
1crm	94	0.002461	0.673177333	0.266257	0.0025539	1
1crm	107	0.00209	0.665365	0.343063	0.002472667	1
1d5r	42	0.005591	0.57329	-1.083054	0.005069222	1
1d5r	57	0.003282	0.750271	-0.524272667	0.003823778	1
1d5r	93	0.002999	0.957655	-0.209437	0.002802333	1
1d5r	105	0.001933	0.525515667	0.012365667	0.002172182	1
1d5r	135	0.001449	0.522258333	0.215348333	0.001825889	1
1d5r	170	0.002772	0.769815333	-0.085504	0.002590667	1
1d5r	173	0.002776	0.703583	-0.122821	0.002675111	1
1d5r	234	0.004542	0.486428	-0.488372667	0.0041295	1
1d6n	6	0.003899	0.68457925	-0.20801175	0.003526125	1
1d6n	7	0.00394	0.67289725	-0.25620025	0.003651286	1
1d6n	44	0.003553	0.44275675	-0.0706495	0.003583222	1
1d6n	47	0.003828	0.406542	-0.08433625	0.003565889	1
1d6n	49	0.002969	0.22313075	0.0294035	0.003443833	1
1d6n	53	0.003293	0.099299	0.050498	0.0039779	1
1d6n	73	0.002896	0.6436915	-0.029102	0.002997333	1
1d6n	77	0.002903	0.5759345	-0.022472	0.003320083	1
1d6n	109	0.007182	0.297897	-0.47543125	0.006608	1
1d6n	193	0.003063	0.48948575	0.08363125	0.003595417	1
1d6n	200	0.004803	0.370327	-0.17917475	0.0039046	1
1d6n	203	0.003004	0.192757	0.04728375	0.003271545	1
1dch	97	0.007315	0.269360167	0.278255833	0.007695333	1
1dhf	79	0.009136	0.4505495	-0.4770615	0.008303	1
1dhf	152	0.007114	0.1263735	-0.2215915	0.006887	1
1ege	304	0.001743	0.40956075	0.0424705	0.0018425	1
1ege	311	0.001848	0.5503875	-0.1401735	0.001837727	1
1ege	350	0.002904	0.618217	-0.4496535	0.002625125	1
1eh5	75	0.004861	0.6573476	-0.6263086	0.004531143	1
1eh5	79	0.003634	0.4688172	-0.220879	0.003943	1
1eh5	108	0.003147	0.2293908	-0.0873658	0.003191333	1
1eh5	122	0.001931	0.678853	0.3508766	0.002024556	1
1eh5	219	0.002395	0.2172042	0.0504272	0.0025064	1
1f7z	48	0.002039	0.5877936	-0.0270008	0.002047889	1
1f7z	117	0.001955	0.5896714	-0.0151034	0.00195675	1
1fb5	40	0.002584	0.384722222	0.036038111	0.002348125	1
1fb5	44	0.001782	0.639236111	0.304358333	0.001798	1
1fb5	45	0.001695	0.535763889	0.318004	0.001880667	1
1fb5	79	0.003885	0.623958333	-0.346322444	0.0032085	1
1fb5	87	0.003872	0.711111111	-0.081442667	0.003837455	1
1fb5	88	0.004266	0.720138889	-0.255559444	0.0038472	1
1fb5	92	0.003533	0.677777778	-0.361465889	0.003219143	1
1fb5	93	0.002824	0.715625	0.077935556	0.003099375	1
1fb5	94	0.0028	0.656944444	0.033259444	0.003064556	1
1fb5	100	0.002564	0.589583333	0.017260444	0.002696545	1
1fb5	102	0.003118	0.530208333	-0.210863556	0.002979455	1
1fb5	117	0.005234	0.629166667	-0.28739	0.005693	1
1fb5	125	0.005337	0.400694444	-0.710327778	0.0048635	1
1fb5	126	0.005431	0.532291667	-0.777514111	0.00498325	1
1fb5	129	0.004483	0.575694444	-0.589079778	0.004165222	1
1fb5	140	0.002034	0.675347222	0.376076889	0.002173545	1
1fb5	148	0.00295	0.397222222	0.002635889	0.003480444	1
1fb5	161	0.001614	0.668402778	0.564037778	0.001883	1
1fb5	168	0.001883	0.753819444	0.318390556	0.001862692	1
1fb5	172	0.001655	0.701041667	0.309397667	0.001685455	1
1fb5	174	0.001659	0.691666667	0.341427333	0.001718615	1
1fb5	180	0.002002	0.589236111	0.285061889	0.0021115	1
1fb5	191	0.001615	0.283680556	0.342861889	0.0018825	1
1fb5	202	0.001796	0.560069444	0.275030778	0.0018531	1
1fb5	206	0.002053	0.468055556	0.171389333	0.0019074	1
1fb5	209	0.002235	0.274305556	0.184930667	0.002479583	1
1fb5	220	0.003245	0.456597222	0.125499222	0.003254	1
1fb5	244	0.002438	0.190625	0.083700556	0.002456222	1
1fb5	247	0.00271	0.309722222	0.078537222	0.002359714	1
1fb5	262	0.001748	0.562152778	0.452465667	0.001723222	1
1fb5	263	0.002203	0.584027778	0.240497778	0.002555714	1
1fb5	277	0.007221	0.551736111	-0.750536222	0.007351222	1
1fb5	301	0.001743	0.523958333	0.294647	0.0019831	1
1fb5	304	0.002462	0.657638889	-0.009903667	0.0027186	1
1fb5	337	0.00155	0.53125	0.372304778	0.0018105	1
1fb5	339	0.0021	0.484722222	0.303977556	0.002273545	1
1fb5	343	0.002977	0.490625	0.085301556	0.002675375	1
1gv7	12	0.006746	0.803252	0.1697208	0.006689778	1
1gv7	17	0.00696	0.401626	0.120999	0.00641475	1
1gv7	28	0.005003	0.196748	0.171358	0.006451083	1
1gv7	31	0.005605	0.5447154	0.227544	0.007547455	1
1gv7	39	0.014623	0.700813	-1.083787	0.012953571	1
1gv7	112	0.009322	0.7772356	-0.1623684	0.0073298	1
1h0n	154	0.002767	0.802083	-0.221913	0.0029068	1
1h0n	321	0.002871	0.430556	-0.174041	0.003198667	1
1hdr	13	0.001821	0.161017	0.1713985	0.002189	1
1hdr	17	0.002529	0.1101695	0.1075065	0.002849385	1
1hdr	22	0.002865	0.1122885	0.0534255	0.003025077	1
1hdr	65	0.004677	0.3601695	-0.3258195	0.004555333	1
1hdr	157	0.002556	0.75	-0.0091245	0.002636727	1
1hne	47	0.00464	0.604587	0.0219886	0.004301625	1
1hne	58	0.003775	0.4376148	-0.0901712	0.004837625	1
1hne	69	0.002911	0.4137616	0.234616	0.003551769	1
1hne	85	0.004703	0.3862384	-0.1658746	0.00456	1
1hne	111	0.00601	0.3633028	-0.337046	0.005176571	1
1hne	124	0.003645	0.6	0.2688054	0.003966714	1
1hne	136	0.004945	0.561468	-0.168632	0.004484375	1
1hne	152	0.004176	0.2669724	0.0715816	0.0041254	1
1hne	198	0.003065	0.6201834	0.4713396	0.003375308	1
1hne	205	0.003624	0.3137614	0.1380012	0.00429875	1
1hne	211	0.005665	0.5137614	-0.2728522	0.005571667	1
1hrk	178	0.002921	0.483287	-0.361900833	0.0028934	1
1hrk	186	0.001409	0.210306333	0.161025667	0.001657273	1
1hrn	32	0.001724	0.844179	0.037199	0.001672846	1
1hrn	157	0.002216	0.397612	-0.0474548	0.002237	1
1hyo	35	0.001531	0.303686	-0.051616833	0.001623583	1
1hyo	207	0.001552	0.307692333	0.0528045	0.001642385	1
1hyo	249	0.002052	0.813301333	-0.271799	0.002131125	1
1hyo	279	0.002588	0.615785333	-0.396619333	0.002698167	1
1hyo	294	0.001665	0.540064	-0.036666167	0.0018208	1
1hyo	337	0.002947	0.678685833	-0.560770167	0.002811	1
1iat	100	0.000648	0.669321714	0.225710143	0.000742875	1
1iat	272	0.000765	0.782117286	0.260556	0.00079275	1
1iat	342	0.001331	0.539054429	-0.063279	0.001221857	1
1iat	346	0.001086	0.591726714	0.021226143	0.001017	1
1iat	486	0.0007	0.392857143	0.305855143	0.000719636	1
1ib0	57	0.002657	0.68198525	-0.1956835	0.0030135	1
1ib0	72	0.002447	0.6443015	-0.11770275	0.00245	1
1ib0	105	0.002267	0.584559	-0.20551575	0.002534909	1
1ib0	127	0.003262	0.4806985	-0.403958	0.003805545	1
1ib0	178	0.001758	0.6121325	0.1190325	0.002005077	1
1ib0	203	0.001804	0.1672795	-0.00142725	0.002109833	1
1ib0	291	0.004166	0.62683825	-0.36970725	0.00404175	1
1is7	167	0.00391	0.6159795	0.3401815	0.004006385	1
1is7	171	0.00463	0.8608245	0.3513315	0.004513167	1
1is7	175	0.003811	0.585052	0.538314	0.003460222	1
1is7	182	0.002789	0.3737115	0.439093	0.002421	1
1is7	202	0.006343	0.943299	-0.3568075	0.0062403	1
1is7	204	0.006903	0.8556705	-0.3922725	0.007414417	1
1is7	215	0.004092	0.6881445	0.2312985	0.00409575	1
1ivh	40	0.002141	0.1744185	-0.1339955	0.00224525	1
1jph	195	0.001648	0.6386555	0.2651275	0.0019257	1
1jph	218	0.001877	0.812325	0.034128	0.002014333	1
1jph	229	0.002583	0.6764705	-0.2058375	0.002726182	1
1jph	253	0.002856	0.2507005	-0.11215	0.002847571	1
1jph	303	0.00173	0.432773	0.26025	0.001878333	1
1jph	304	0.001967	0.4747895	0.223647	0.002122333	1
1jph	332	0.002029	0.0294115	0.158664	0.0021944	1
1jxv	120	0.004774	0.590604	0.001674	0.004770182	1
1k62	31	0.001122	0.691852	0.559992667	0.001384273	1
1kju	131	0.000956	0.235412	0.019925	0.000979429	1
1l1f	265	0.001813	0.3629035	-0.4193455	0.0017381	1
1l1f	446	0.002171	0.1290325	-0.685064	0.001867143	1
1l1f	454	0.001946	0.1360885	-0.468348	0.002003	1
1m9n	427	0.001301	0.464218444	0.027134667	0.0012762	1
1ogs	7	0.001912	0.258887	-0.217917333	0.001759	1
1ogs	15	0.001494	0.206572667	-0.059013667	0.001564538	1
1ogs	24	0.001711	0.130114	-0.140065	0.001756143	1
1ogs	37	0.002669	0.287726	-0.326642333	0.002785538	1
1ogs	79	0.001854	0.706237667	-0.419076667	0.001801	1
1ogs	90	0.001252	0.426559333	0.014832333	0.00124575	1
1ogs	117	0.001389	0.706908	0.050832	0.001404846	1
1ogs	120	0.001096	0.839705	0.232470667	0.001113455	1
1ogs	123	0.000917	0.322602	0.243123	0.000942125	1
1ogs	134	0.001802	0.35949	-0.195792667	0.001912556	1
1ogs	136	0.00244	0.597585333	-0.653640333	0.0025951	1
1ogs	159	0.001553	0.218645333	-0.043021333	0.001467556	1
1ogs	162	0.001564	0.195171	-0.023668667	0.001496	1
1ogs	170	0.001573	0.585513	-0.027072	0.001532167	1
1ogs	174	0.0013	0.86385	0.136645667	0.001336909	1
1ogs	182	0.002261	0.755868333	-0.476989	0.0023	1
1ogs	185	0.002629	0.867874	-0.713729	0.0025595	1
1ogs	188	0.003316	0.855801333	-0.695184333	0.002973	1
1ogs	190	0.003015	0.757880667	-0.489844667	0.002831	1
1ogs	212	0.001941	0.65057	-0.397289333	0.002034889	1
1ogs	216	0.001834	0.510395667	-0.216016333	0.002050111	1
1ogs	231	0.000975	0.795439333	0.384089	0.001115083	1
1ogs	251	0.001705	0.596915	-0.309580667	0.001835545	1
1ogs	255	0.001847	0.551978667	-0.260273667	0.001819556	1
1ogs	257	0.001748	0.267605667	-0.220092	0.001863727	1
1ogs	264	0.001788	0.580818	-0.27409	0.002043182	1
1ogs	271	0.002916	0.692823667	-0.715034333	0.002742375	1
1ogs	311	0.001546	0.967807	-0.308233667	0.001519182	1
1ogs	313	0.001517	0.789403	-0.099181	0.00153875	1
1ogs	315	0.001722	0.686787667	-0.301019667	0.001715375	1
1ogs	341	0.001332	0.852448	-0.002120667	0.001380444	1
1ogs	352	0.001488	0.737089333	-0.080439333	0.001534545	1
1ogs	359	0.00159	0.605634	-0.055559667	0.0014945	1
1ogs	369	0.001604	0.562709667	-0.075995	0.001574222	1
1ogs	371	0.001581	0.613682333	-0.169845667	0.0016626	1
1ogs	375	0.001774	0.747149667	-0.358176667	0.0017327	1
1ogs	377	0.00166	0.866532667	-0.279698	0.001622727	1
1ogs	380	0.001269	0.801475667	0.129948333	0.001284182	1
1ogs	394	0.00177	0.462106	-0.091975333	0.001849571	1
1ogs	398	0.001489	0.703554333	-0.066729667	0.001513167	1
1ogs	399	0.001353	0.680080667	0.001787	0.001445667	1
1ogs	402	0.001201	0.560697667	0.066784	0.001240385	1
1ogs	411	0.001413	0.170355667	-0.085919667	0.001441727	1
1ogs	412	0.001363	0.169684667	-0.052030333	0.001409083	1
1ogs	413	0.001299	0.203219333	-0.007625	0.001342833	1
1ogs	425	0.001171	0.492287	0.103350667	0.001165111	1
1ogs	443	0.002953	0.511066333	-0.682685667	0.0025005	1
1ogs	451	0.00196	0.343393333	-0.094116	0.002019364	1
1ogs	456	0.001809	0.039571	0.048964333	0.002053167	1
1ogs	463	0.002152	0.599597667	-0.293245667	0.002110889	1
1ogs	478	0.003691	0.320590667	-0.800666333	0.003591182	1
1ogs	491	0.00095	0.427900667	0.181281	0.001211538	1
1ogs	496	0.003153	0.086519	-0.304494667	0.0030644	1
1ohv	192	0.001948	0.856833	-0.582923333	0.001770286	1
1ore	150	0.003183	0.273743	0.6976105	0.003378889	1
1pf7	89	0.003424	0.80295125	-0.185316	0.003195143	1
1pf7	174	0.002744	0.39670175	0.5638125	0.0030658	1
1q6x	398	0.001369	0.68958325	-0.09955725	0.001385636	1
1r46	42	0.001786	0.505128	-0.0164165	0.001815182	1
1r46	59	0.004299	0.5435895	-0.8204835	0.004052778	1
1r46	66	0.00239	0.471795	-0.1570555	0.002489625	1
1r46	72	0.002016	0.45	-0.0964625	0.0021587	1
1r46	143	0.002852	0.7346155	-0.850776	0.002543429	1
1r46	166	0.001236	0.4910255	0.1592835	0.001308182	1
1r46	224	0.001685	0.547436	0.0954925	0.001708455	1
1r46	234	0.002257	0.7871795	-0.171682	0.002210333	1
1r46	266	0.001776	0.670513	0.2085395	0.001866429	1
1r46	267	0.001778	0.5615385	0.1137755	0.0017765	1
1r46	279	0.002399	0.6294875	-0.251416	0.002384167	1
1r46	280	0.002275	0.533333	-0.1414315	0.002242364	1
1r46	296	0.001756	0.5	0.087011	0.001702636	1
1r46	321	0.001948	0.2	-0.0351325	0.001871444	1
1r46	328	0.001527	0.3551285	0.0357405	0.0015625	1
1r46	338	0.002428	0.5205125	-0.171358	0.0024917	1
1r46	342	0.001371	0.269231	0.07863	0.00157	1
1r46	356	0.003294	0.517949	-0.5551415	0.003233889	1
1r46	373	0.003474	0.1333335	-0.321001	0.004072125	1
1r46	377	0.003869	0.046154	-0.441256	0.003900385	1
1r46	396	0.005225	0.0794875	-0.984664	0.004722222	1
1r46	409	0.003328	0.571795	-0.6150525	0.003531917	1
1r46	410	0.002983	0.521795	-0.481579	0.002897083	1
1rx0	106	0.001141	0.545573	0.287122	0.0012464	1
1rx0	280	0.006872	0.14973975	-1.04868725	0.006945444	1
1sir	104	0.000972	0.55192325	0.293561	0.001185143	1
1sir	192	0.00175	0.83269225	0.04298825	0.001842364	1
1sir	213	0.001916	0.4358975	-0.099446	0.0019437	1
1sir	219	0.002004	0.5384615	-0.12745675	0.002070615	1
1sir	265	0.001381	0.43653825	0.13963475	0.001863083	1
1sir	310	0.001964	0.4608975	0.00874425	0.002064727	1
1sir	311	0.002219	0.4685895	-0.0570055	0.0021687	1
1sir	321	0.00219	0.724359	-0.0706825	0.002249556	1
1sir	339	0.002056	0.55512825	-0.116904	0.0019058	1
1sir	346	0.003455	0.575	-0.57535225	0.00300625	1
1sir	348	0.003458	0.5865385	-0.42221625	0.003135125	1
1sir	358	0.001932	0.526282	-0.0154025	0.001921889	1
1sir	377	0.002624	0.723077	-0.33886025	0.002691111	1
1sw0	104	0.004375	0.6153846	-0.430162	0.004272889	1
1sw0	170	0.00368	0.7854252	-0.2800746	0.003525	1
1t1u	24	0.001683	0.44933	-0.29639625	0.001653571	1
1t1u	102	0.001151	0.79983225	-0.1108915	0.0011585	1
1t1u	103	0.00106	0.813233	-0.03266075	0.001118	1
1t1u	197	0.00087	0.60134	0.050483	0.000997429	1
1t1u	312	0.000806	0.487856	0.1206945	0.000907222	1
1t1u	333	0.000984	0.85092125	0.182869	0.0009762	1
1t1u	374	0.001561	0.74078725	-0.4402745	0.001475	1
1t1u	390	0.001593	0.45603	-0.36896175	0.00160375	1
1t1u	398	0.001299	0.736181	-0.28486525	0.001338818	1
1t1u	452	0.001267	0.58417075	-0.191868	0.0012879	1
1u7t	122	0.003163	0.8457515	-0.068387833	0.003115692	1
1umk	57	0.002921	0.339483333	-0.107229333	0.00309425	1
1v9e	93	0.002487	0.607464667	0.182532	0.002525364	1
1v9e	94	0.002162	0.840412	0.232306333	0.002245889	1
1v9e	106	0.002155	0.662805667	0.274977667	0.002545444	1
1v9e	107	0.002549	0.657657667	0.007074333	0.00288125	1
1v9e	143	0.001825	0.471042333	0.249312667	0.00200325	1
1wsr	248	0.001791	0.881402	-0.171229	0.002007222	1
1wsr	292	0.001916	0.037736	-0.084787	0.002164455	1
1wva	11	0.002149	0.419094	-0.0735945	0.002365167	1
1zmc	37	0.00204	0.3213981	-0.0382856	0.002108875	1
2ag5	163	0.003766	0.546070333	-0.152773833	0.003415625	1
2bh9	32	0.001751	0.50409	-0.3146815	0.0018985	1
2bh9	44	0.002083	0.45092	-0.295022	0.002306583	1
2bh9	58	0.002672	0.239264	-0.6034465	0.002353143	1
2bh9	68	0.001584	0.8415135	-0.4038255	0.00168175	1
2bh9	81	0.00297	0.6380365	-0.8888375	0.003158	1
2bh9	126	0.002692	0.8691205	-0.859758	0.0026169	1
2bh9	165	0.001523	0.6451945	-0.0508785	0.001618091	1
2bh9	166	0.001041	0.6175865	0.0865385	0.001152	1
2bh9	176	0.001263	0.7075665	-0.062299	0.001216667	1
2bh9	212	0.001533	0.8128835	-0.1742455	0.001519375	1
2bh9	213	0.001667	0.8087935	-0.27611	0.0015655	1
2bh9	216	0.00172	0.7188135	-0.169555	0.001621125	1
2bh9	227	0.001335	0.595092	-0.11096	0.001318556	1
2bh9	274	0.001348	0.730061	-0.123894	0.001293833	1
2bh9	279	0.00145	0.786299	-0.2021915	0.001405714	1
2bh9	282	0.001428	0.855828	-0.083233	0.001338571	1
2bh9	291	0.001122	0.7177915	0.050001	0.00115225	1
2bh9	317	0.003363	0.396728	-0.820641	0.003349	1
2bh9	322	0.00231	0.383436	-0.4460295	0.0024521	1
2bh9	335	0.001526	0.4529655	-0.1613055	0.001544182	1
2bh9	342	0.000902	0.402863	0.0598635	0.0009243	1
2bh9	353	0.000933	0.264826	0.021477	0.000965727	1
2bh9	363	0.002204	0.539877	-0.3859915	0.00215225	1
2bh9	386	0.002131	0.698364	-0.418598	0.002299	1
2bh9	393	0.001235	0.779141	-0.13209	0.001295727	1
2bh9	394	0.001322	0.8619635	-0.2090615	0.001368	1
2bh9	416	0.003656	0.601227	-1.031324	0.003778444	1
2bh9	440	0.001248	0.7965235	-0.0604165	0.0013792	1
2bh9	447	0.001442	0.6830265	-0.26584	0.001369571	1
2bh9	449	0.001315	0.8936605	-0.2173025	0.001334714	1
2bh9	454	0.001177	0.921268	-0.065414	0.001157714	1
2bh9	459	0.001135	0.898773	0.052831	0.0011335	1
2bh9	463	0.001121	0.752556	0.0562445	0.0010989	1
2deb	174	0.001372	0.1463315	-0.075768	0.001489	1
2deb	383	0.000961	0.65869225	-0.0023505	0.001055	1
2deb	628	0.001492	0.71252	-0.40870675	0.0015162	1
2deb	631	0.001516	0.6307815	-0.38046575	0.001478	1
2etl	93	0.002223	0.9215245	0.40807925	0.002494091	1
2fpg	45	0.002658	0.3163935	0.1363775	0.0030462	1
2fw3	50	0.001442	0.149679	-0.18878575	0.001377	1
2fw3	151	0.001428	0.3414925	0.01644975	0.001482833	1
2fw3	174	0.00131	0.1942215	-0.11975825	0.0014055	1
2fw3	296	0.001523	0.72672525	-0.2115575	0.001561273	1
2fw3	383	0.000885	0.7660515	0.0508625	0.000990778	1
2fw3	448	0.001654	0.372793	-0.1895095	0.001685889	1
2fw3	479	0.001522	0.252809	-0.22343	0.001372571	1
2fw3	553	0.000995	0.35313	0.006514	0.001042125	1
2fw3	605	0.001124	0.8286515	-0.18985775	0.001107625	1
2gao	39	0.003364	0.553763667	3.282711667	0.003336667	1
2h57	31	0.003753	0.4757575	0.293222	0.003797	1
2h57	89	0.00398	0.087879	0.215161	0.004190545	1
2h57	169	0.004878	0.366667	0.0091055	0.004724818	1
2h57	170	0.004607	0.442424	0.0986945	0.004887667	1
2hgs	469	0.00102	0.72987275	0.19919825	0.0012775	1
2ib7	312	0.001586	0.4693095	0.0572845	0.001620182	1
2iw2	185	0.001474	0.37447675	-0.040644	0.0014795	1
2iw2	277	0.001216	0.7709205	0.1492745	0.0013322	1
2iw2	279	0.001372	0.669456	-0.00116475	0.0013827	1
2j0f	44	0.001315	0.38508975	-0.05012425	0.001317333	1
2j0f	222	0.001179	0.7505605	-0.0021225	0.00118925	1
2j6l	400	0.001182	0.740107333	-0.207364333	0.001232857	1
2ozl	176	0.002272	0.379373667	0.141304667	0.00240375	1
2ozl	181	0.002507	0.367403333	0.044925	0.002301333	1
2ozl	234	0.001131	0.484346333	0.424416667	0.001148769	1
2ozl	273	0.002872	0.784530667	-0.150198667	0.002889625	1
2ozl	286	0.001215	0.640884	0.468157	0.001403667	1
2p02	60	0.001396	0.7473684	-0.0389662	0.001575429	1
2p02	286	0.001724	0.8831578	-0.1337948	0.001711	1
2p02	344	0.00307	0.3857894	-0.4214672	0.002825455	1
2p02	378	0.002155	0.3268422	-0.2080992	0.0022726	1
2p02	400	0.0015	0.8726316	-0.1070674	0.0014546	1
2p9q	87	0.002928	0.41826925	-0.5174955	0.002858429	1
2p9q	157	0.001779	0.36778875	0.21312675	0.0017338	1
2p9q	163	0.001035	0.46694675	0.46411425	0.001157667	1
2p9q	205	0.002184	0.33954325	-0.0679185	0.001989375	1
2p9q	251	0.003689	0.6634615	-0.705805	0.003536	1
2p9q	265	0.002373	0.5228365	-0.1914025	0.0026077	1
2p9q	267	0.002562	0.47656275	-0.2545745	0.002455	1
2p9q	314	0.00222	0.622596	-0.1739805	0.002309643	1
2p9q	315	0.001922	0.60516825	-0.00689175	0.00217625	1
2pla	124	0.001933	0.706997	-0.2530235	0.0021887	1
2pla	280	0.004	0.30758	-0.720349	0.004067636	1
2w8n	93	0.001213	0.525	-0.247444167	0.001245455	1
2w8n	255	0.001457	0.395139	-0.398539833	0.001514308	1
2wid	33	0.001357	0.22549	-0.028404833	0.0013573	1
2wid	37	0.001486	0.3074005	-0.0542025	0.0016094	1
2wid	70	0.001375	0.559772333	-0.115924	0.0016666	1
2wid	125	0.001265	0.668564333	-0.091283333	0.001199	1
2wid	170	0.000919	0.394054167	0.082215333	0.001011	1
2wid	198	0.001016	0.950347667	0.162882	0.000976545	1
2wid	201	0.000942	0.92568	0.288250167	0.0009595	1
2wid	307	0.001375	0.574952333	-0.094400833	0.001453083	1
2wid	330	0.001843	0.574003833	-0.3206235	0.0020636	1
2wid	471	0.001203	0.217267667	-0.002601	0.0013123	1
2wid	518	0.001847	0.6505375	-0.359289333	0.002015875	1
2wkl	16	0.001532	0.181757333	-0.021141	0.00160575	1
2wkl	24	0.00174	0.095238333	-0.074539	0.001793429	1
2wkl	107	0.001361	0.131455333	-0.009187	0.001416636	1
2wkl	119	0.001217	0.721663333	0.081231	0.00122175	1
2wkl	120	0.00109	0.794098	0.214750667	0.001113	1
2wkl	122	0.000859	0.557344	0.342883333	0.0009757	1
2wkl	123	0.000909	0.317907333	0.234969333	0.0009495	1
2wkl	127	0.001381	0.513078667	0.084550667	0.0015326	1
2wkl	157	0.001269	0.360831667	0.066997667	0.001398167	1
2wkl	161	0.001411	0.221998667	-0.015475667	0.001458889	1
2wkl	174	0.001236	0.739101333	0.037946333	0.00127375	1
2wkl	178	0.000797	0.402414667	0.400432667	0.0009725	1
2wkl	182	0.00215	0.830986	-0.472168	0.002187444	1
2wkl	184	0.002864	0.845070333	-0.935592333	0.002794125	1
2wkl	185	0.002513	0.855801667	-0.662429333	0.0024465	1
2wkl	188	0.003004	0.851107	-1.162230333	0.002743333	1
2wkl	190	0.002785	0.832327333	-0.941401333	0.002619286	1
2wkl	191	0.002209	0.832327333	-0.518590667	0.002073	1
2wkl	193	0.002638	0.804158333	-0.826233	0.0026546	1
2wkl	195	0.002398	0.814889667	-0.771471667	0.002332182	1
2wkl	196	0.002078	0.804158333	-0.515735	0.0021539	1
2wkl	198	0.002664	0.869886333	-0.775098	0.002541222	1
2wkl	202	0.002786	0.790744667	-0.522802333	0.002610111	1
2wkl	213	0.001719	0.637827	-0.113159333	0.001984889	1
2wkl	251	0.001673	0.587525333	-0.140287333	0.001790818	1
2wkl	257	0.001918	0.365526333	-0.211285333	0.002006091	1
2wkl	259	0.001885	0.639839	-0.176557333	0.002080818	1
2wkl	264	0.001986	0.530516333	-0.106867667	0.002248091	1
2wkl	271	0.002914	0.500335333	-0.466178333	0.00272975	1
2wkl	285	0.001972	0.903420333	-0.406207333	0.001903556	1
2wkl	304	0.002256	0.492957667	-0.272153667	0.00216925	1
2wkl	323	0.00232	0.594232	-0.474983	0.002329167	1
2wkl	325	0.002384	0.582159667	-0.484654	0.002358091	1
2wkl	342	0.001414	0.743796333	-0.101549	0.001434375	1
2wkl	349	0.002359	0.820925667	-0.650538	0.002324667	1
2wkl	353	0.001551	0.596915	-0.08555	0.001640857	1
2wkl	363	0.001394	0.755198	-0.048943	0.001362417	1
2wkl	371	0.001533	0.571428333	-0.056223667	0.0016115	1
2wkl	380	0.001291	0.778672	0.072297667	0.001303091	1
2wkl	382	0.001183	0.723675667	0.138320667	0.001188083	1
2wkl	389	0.001415	0.604292333	0.01467	0.0014555	1
2wkl	390	0.001368	0.573440333	0.057169	0.0013757	1
2wkl	392	0.001462	0.455399	0.095340333	0.00153075	1
2wkl	394	0.001864	0.492957667	-0.037084	0.001717	1
2wkl	397	0.001559	0.605634	-0.158975333	0.001556556	1
2wkl	399	0.001435	0.765258333	-0.034843333	0.001490889	1
2wkl	402	0.001215	0.613011333	0.103052	0.001264077	1
2wkl	409	0.001708	0.22334	-0.138876667	0.001733444	1
2wkl	415	0.001275	0.543259333	0.053162333	0.001351	1
2wkl	416	0.001263	0.630449667	0.055222	0.001275182	1
2wkl	425	0.001154	0.326626333	0.083130333	0.001172667	1
2wkl	444	0.00192	0.581488667	-0.350563	0.001899625	1
2wkl	456	0.00183	0.267605667	-0.155112333	0.001964182	1
2wkl	462	0.001767	0.623742333	-0.228143333	0.001902846	1
2wkl	463	0.002103	0.577465	-0.380572667	0.0020925	1
2xe6	314	0.002082	0.524213	-0.2670915	0.002129357	1
3bic	86	0.001346	0.1699584	-0.1522636	0.001315	1
3bic	87	0.001428	0.1482614	-0.1410544	0.0013425	1
3bic	93	0.001111	0.176356	-0.1046246	0.001182556	1
3bic	94	0.001124	0.1607788	-0.062917	0.001208	1
3bic	95	0.001197	0.168011	-0.061934	0.001157556	1
3bic	105	0.001067	0.4125172	-0.0734758	0.001133	1
3bic	108	0.000924	0.425591	0.0070464	0.00093075	1
3bic	109	0.000935	0.4172462	-0.1352022	0.000934286	1
3bic	137	0.000822	0.6189152	-0.0500418	0.000827111	1
3bic	145	0.000835	0.5051458	-0.0160698	0.000875818	1
3bic	156	0.000963	0.7137692	-0.1092452	0.00095275	1
3bic	158	0.000999	0.6561894	-0.152636	0.001017308	1
3bic	174	0.001276	0.5919332	-0.3148318	0.001327222	1
3bic	186	0.000679	0.5401948	0.1095934	0.000750636	1
3bic	189	0.000609	0.705146	0.1808464	0.000638	1
3bic	191	0.000665	0.483171	0.0716906	0.00070425	1
3bic	197	0.000898	0.5666204	-0.0152272	0.000955077	1
3bic	203	0.001289	0.6422808	-0.2125148	0.001334917	1
3bic	215	0.000969	0.5176634	-0.100849	0.0009585	1
3bic	218	0.000614	0.5682894	0.1446172	0.000652909	1
3bic	219	0.000601	0.6586928	0.107493	0.000645091	1
3bic	228	0.000721	0.8058414	0.1383204	0.000748222	1
3bic	230	0.000699	0.8186368	0.1973138	0.0007276	1
3bic	231	0.000727	0.7388036	0.0422158	0.0007483	1
3bic	262	0.000732	0.5051458	0.1080776	0.0007403	1
3bic	265	0.00078	0.6509042	0.0549132	0.0007754	1
3bic	281	0.000799	0.4186372	-0.009818	0.0008378	1
3bic	291	0.000985	0.3833102	-0.2042946	0.001047692	1
3bic	293	0.001218	0.4336578	-0.4431034	0.00109375	1
3bic	305	0.000826	0.4806678	-0.0374346	0.000825667	1
3bic	306	0.000773	0.4447846	0.0360522	0.000794111	1
3bic	312	0.000873	0.4584144	-0.0035294	0.000878778	1
3bic	316	0.000931	0.3435326	-0.025813	0.000877714	1
3bic	324	0.000845	0.2684284	-0.0187078	0.000889286	1
3bic	328	0.000937	0.2397776	-0.0884506	0.0009463	1
3bic	347	0.000872	0.3479834	-0.0061292	0.0009114	1
3bic	350	0.000792	0.439221	0.0356456	0.000806545	1
3bic	369	0.001051	0.4025034	-0.1048364	0.001050111	1
3bic	370	0.000976	0.4030598	-0.0731548	0.000988167	1
3bic	377	0.000832	0.3774686	-0.0033538	0.000876923	1
3bic	383	0.000918	0.430598	-0.0055582	0.000895222	1
3bic	386	0.000876	0.4300418	-0.0294718	0.0008888	1
3bic	388	0.000931	0.4228094	-0.0524292	0.000948333	1
3bic	426	0.001336	0.2990264	-0.2923294	0.001349	1
3bic	427	0.001579	0.3393604	-0.4411586	0.001444833	1
3bic	518	0.001451	0.598053	-0.520901	0.001576	1
3bic	535	0.001667	0.7279554	-0.9648274	0.001594667	1
3bic	560	0.001231	0.7012516	-0.4314058	0.001199	1
3bic	566	0.001026	0.6536856	-0.294753	0.0011219	1
3bic	573	0.001304	0.7076498	-0.6314778	0.001262778	1
3bic	587	0.001094	0.5579974	-0.221586	0.001187273	1
3bic	615	0.001803	0.6514604	-0.7337948	0.001854222	1
3bic	616	0.001605	0.6492352	-0.7820556	0.001543727	1
3bic	621	0.000752	0.7095966	0.0807026	0.000839222	1
3bic	623	0.000868	0.7382476	-0.1530616	0.0009154	1
3bic	626	0.000773	0.8228094	0.0308734	0.000780111	1
3bic	627	0.000786	0.7994438	0.0431704	0.0007665	1
3bic	630	0.000746	0.7769126	0.0555468	0.000770571	1
3bic	633	0.000831	0.7318498	-0.0948362	0.000860273	1
3bic	637	0.001077	0.6650904	-0.2808808	0.001134091	1
3bic	638	0.001178	0.6520166	-0.3178654	0.001274	1
3bic	640	0.001426	0.665925	-0.557478	0.001323556	1
3bic	642	0.001717	0.662587	-0.732247	0.001609778	1
3bic	648	0.000973	0.6639776	-0.5060766	0.000994	1
3bic	669	0.001097	0.6700972	-0.348869	0.001125455	1
3bic	678	0.000886	0.6639778	-0.1059626	0.0009365	1
3bic	685	0.001145	0.7340752	-0.4307304	0.001263167	1
3bic	694	0.001833	0.7109874	-1.1003868	0.001776375	1
3bic	700	0.001015	0.49847	-0.1708342	0.001106	1
3bic	703	0.000796	0.6350488	-0.0828288	0.000805	1
3bic	717	0.001404	0.727121	-0.5158694	0.001382	1
3bur	106	0.002508	0.5753845	-0.078794	0.002671	1
3bur	133	0.005646	0.51923075	-0.95491175	0.00535225	1
3ecr	37	0.002118	0.3935104	-0.1829364	0.002268889	1
3ecr	96	0.001873	0.5280238	-0.133377	0.0019177	1
3ecr	119	0.00156	0.581121	-0.0324998	0.00153925	1
3ecr	176	0.003064	0.4938052	-0.3718886	0.003399636	1
3ecr	204	0.002883	0.2289086	-0.3441986	0.002750286	1
3ecr	215	0.001301	0.8082596	0.1869366	0.0014823	1
3ecr	250	0.000975	0.7492626	0.2907314	0.0011477	1
3ecr	338	0.001617	0.39823	-0.016257	0.001708923	1
3fjo	159	0.003284	0.122204333	-1.134491	0.0031305	1
3fjo	265	0.000967	0.437534	-0.054718333	0.000917091	1
3fjo	435	0.000523	0.921986	0.318639333	0.000559444	1
3fjo	470	0.000442	0.772504333	0.372302667	0.0005548	1
3fjo	547	0.001141	0.303328	-0.064097333	0.001172714	1
3fjo	586	0.001463	0.842335	-0.545229667	0.0015011	1
3gro	39	0.002182	0.6830326	0.1222742	0.002399333	1
3h53	325	0.002517	0.656331	-0.3967205	0.002665727	1
3i2b	25	0.003627	0.681159	0.6620275	0.0052713	1
3i2b	26	0.003722	0.8550725	0.677779	0.0051561	1
3i2b	36	0.010384	0.630435	-0.7340345	0.011620231	1
3i2b	47	0.007778	0.728261	-0.7756215	0.0071325	1
3i2b	96	0.005203	0.4239135	0.057424	0.004687625	1
3i2b	114	0.005577	0.405797	-0.073592	0.005675909	1
3i2b	116	0.006572	0.4130435	-0.222676	0.006065111	1
3i2b	124	0.006966	0.210145	-0.039806	0.0061804	1
3i2b	129	0.006525	0.3731885	-0.1489495	0.00601	1
3iar	15	0.001518	0.857407667	0.210354333	0.001548083	1
3iar	101	0.001492	0.353703667	0.068037667	0.001517	1
3iar	152	0.001529	0.520370333	0.076852	0.001670429	1
3iar	211	0.001801	0.616666667	0.180416667	0.001794	1
3iar	304	0.002125	0.609259333	-0.214512	0.0021376	1
3iar	329	0.001417	0.419444667	0.118636667	0.00159725	1
3k9v	159	0.001529	0.5556036	-0.0671212	0.001567	1
3k9v	322	0.001118	0.5922416	0.1063964	0.00118975	1
3k9v	396	0.001429	0.487931	-0.1078414	0.00164	1
3k9v	409	0.002959	0.4448276	-0.5001472	0.003113364	1
3o9m	170	0.000968	0.447583167	0.074023333	0.001040182	1
3o9m	267	0.002698	0.369742667	-0.519718333	0.002521222	1
3o9m	307	0.001452	0.3549905	-0.0973065	0.001534455	1
3o9m	330	0.001637	0.516635333	-0.302114667	0.001906111	1
3o9m	460	0.001929	0.28688	-0.280956167	0.001995273	1
3o9m	474	0.001239	0.340238667	-0.055108667	0.001312636	1
3qic	137	0.004178	0.884473667	-0.991202333	0.003910286	1
3ruk	35	0.017023	0.44556025	-6.85892975	0.0217728	1
3ruk	96	0.001565	0.6041225	-0.18865775	0.00157875	1
3ruk	347	0.001073	0.72621575	-0.34131175	0.001104889	1
3ruk	358	0.000846	0.72145875	0.09714675	0.00085	1
3ruk	417	0.001184	0.36733625	-0.07464625	0.0012592	1
3t1g	15	0.001447	0.912129667	0.219519333	0.001509	1
3t1g	20	0.001666	0.467048667	0.035144	0.001746	1
3t1g	74	0.00267	0.492836667	-0.357451	0.002699333	1
3t1g	83	0.002009	0.387774667	-0.077698667	0.002137333	1
3t1g	101	0.001533	0.355300667	0.021346667	0.001574091	1
3t1g	129	0.002275	0.247373333	-0.177640667	0.002600385	1
3t1g	152	0.001639	0.494747	0.005474333	0.001787857	1
3t1g	177	0.001734	0.43362	-0.043834667	0.001907917	1
3t1g	179	0.001669	0.419293333	0.027790667	0.001774	1
3t1g	199	0.002967	0.381088667	-0.349576333	0.002853556	1
3t1g	211	0.001725	0.565425	0.113163	0.001752909	1
3t1g	216	0.002288	0.806112333	-0.232367	0.002539857	1
3t1g	304	0.002114	0.635148	-0.187694667	0.0021676	1
3tlm	789	0.000971	0.616935	-0.222161	0.000909125	1
3u2o	393	0.00315	0.2907106	-0.2872276	0.002958	1
4ah6	184	0.001127	0.681381	-0.017321333	0.001217727	1
4ah6	248	0.001079	0.626485333	-0.102263667	0.00119125	1
4ald	346	0.005842	0.407713571	-1.181532714	0.0043456	1
4aoh	12	0.006201	0.7528456	-0.2300812	0.00643375	1
4aoh	17	0.00804	0.6471544	-0.1333898	0.007297286	1
4aoh	28	0.006678	0.289431	-0.0751652	0.006256222	1
4aoh	31	0.007062	0.3739838	-0.2624964	0.0071817	1
4aoh	39	0.009163	0.588618	-0.2304066	0.010262545	1
4aoh	40	0.008678	0.6341462	-0.1227792	0.008436125	1
4aoh	46	0.004452	0.6113824	0.017943	0.005168	1
4aoh	112	0.004773	0.6699188	0.1610692	0.006037923	1
4aoh	113	0.006127	0.7756098	0.005952	0.0063227	1
4aoh	114	0.006465	0.8357724	-0.0866406	0.0057675	1
4b3e	4	0.004855	0.1732025	0.0184195	0.0055839	1
4b3e	8	0.003977	0.643791	0.092429	0.0044845	1
4b3e	14	0.005206	0.5784315	0.010361	0.005458667	1
4b3e	16	0.005011	0.359477	0.0663345	0.004923	1
4b3e	21	0.00595	0.117647	-0.071426	0.006574333	1
4b3e	22	0.006442	0.1960785	-0.111479	0.0075545	1
4b3e	38	0.006037	0.496732	-0.2306505	0.006321667	1
4b3e	41	0.008064	0.1666665	-0.2500245	0.00705375	1
4b3e	43	0.004896	0.496732	0.191484	0.005461143	1
4b3e	46	0.00427	0.872549	0.2894545	0.004369538	1
4b3e	48	0.004544	0.647059	0.1638305	0.00478	1
4b3e	54	0.009524	0.8202615	-0.5867655	0.007784667	1
4b3e	65	0.006042	0.70915	-0.2859775	0.006453	1
4b3e	72	0.005844	0.477124	0.0056585	0.006433417	1
4b3e	89	0.006183	0.281046	-0.113248	0.006995154	1
4b3e	93	0.006542	0.3104575	-0.1605785	0.007066833	1
4b3e	100	0.007008	0.1013075	-0.0383505	0.0065385	1
4b3e	101	0.006519	0.078431	-0.0059425	0.006347333	1
4b3e	104	0.004963	0.4281045	0.0653965	0.0055069	1
4b3e	106	0.004418	0.375817	0.078411	0.005433625	1
4b3e	112	0.004514	0.4575165	0.078227	0.0046323	1
4b3e	118	0.004264	0.885621	0.457869	0.004266923	1
4b3e	134	0.008036	0.72549	-0.575287	0.009378429	1
4b3e	144	0.005043	0.5882355	0.490394	0.005136111	1
4fdi	41	0.001184	0.741902875	-0.054596	0.001202182	1
4fdi	69	0.001274	0.601214625	-0.120324	0.001395	1
4fdi	393	0.001424	0.282641625	-0.073609375	0.001700083	1
12ca	253	0.004158	0.426143667	-0.110745333	0.004234167	0
12gs	113	0.009637	0.753205	-0.887151667	0.008180333	0
1bg3	148	0.001067	0.485546667	-0.212587667	0.001014125	0
1bg3	167	0.001202	0.51116	-0.577998	0.001188083	0
1bg3	508	0.000972	0.404683667	-0.224684333	0.000955889	0
1bg3	607	0.001107	0.847420333	-0.356331	0.001048889	0
1bg3	631	0.001311	0.568605667	-0.476507	0.0011665	0
1bg3	634	0.001132	0.769484	-0.438817667	0.001177083	0
1bg3	775	0.001099	0.477497333	-0.383514333	0.001085556	0
1bix	51	0.004481	0.200606	-0.416091333	0.004167857	0
1c7p	70	0.013665	0.8458645	-1.560129	0.0120208	0
1crm	38	0.004462	0.444010333	-0.269868667	0.004447818	0
1crm	69	0.003319	0.446614667	0.201685667	0.003364583	0
1crm	84	0.003595	0.322916667	-0.042516333	0.003731	0
1crm	100	0.003605	0.744791667	-0.015059	0.003182857	0
1crm	103	0.003132	0.688802	-0.034391667	0.002926	0
1crm	116	0.002128	0.690104333	0.213046	0.002392545	0
1crm	120	0.002157	0.536458667	0.227940333	0.002277364	0
1crm	130	0.00611	0.423177	-0.369320667	0.005776857	0
1crm	135	0.004652	0.615885333	-0.155634667	0.0045528	0
1crm	160	0.003347	0.471354	0.001779333	0.00361525	0
1crm	165	0.004353	0.484375	-0.247362333	0.004041	0
1crm	195	0.002481	0.494792	0.086072667	0.002471429	0
1crm	236	0.01001	0.661458333	-1.844948667	0.008657429	0
1crm	238	0.007497	0.643229	-1.112582333	0.006871143	0
1crm	241	0.003443	0.662760667	0.021331667	0.003954364	0
1crm	243	0.003041	0.838541667	-0.083892	0.002956375	0
1cza	148	0.001056	0.549369	-0.620006333	0.001020875	0
1cza	508	0.000955	0.453600667	-0.272322667	0.000940222	0
1cza	631	0.001232	0.572754333	-0.726718333	0.001098375	0
1d4a	138	0.002413	0.148962	0.094374667	0.002328	0
1d4a	268	0.002557	0.697192	0.239777	0.002760667	0
1d6n	25	0.008339	0.321262	-0.88445725	0.007071667	0
1d6n	28	0.006353	0.620327	-0.68238875	0.006724125	0
1d6n	40	0.003819	0.2161215	-0.01661125	0.003735889	0
1d6n	90	0.006893	0.35514025	-0.61341125	0.007294167	0
1d6n	154	0.005808	0.7371495	-0.63636875	0.005661538	0
1d6n	164	0.00293	0.70677575	-0.017553	0.002961462	0
1d6n	210	0.008021	0.69626175	-1.10446975	0.00737675	0
1eai	53	0.004035	0.3258334	-0.0641288	0.004278222	0
1ege	64	0.001511	0.4657625	-0.03203475	0.001618	0
1ege	174	0.00159	0.5794575	0.05303475	0.001514889	0
1ege	233	0.003087	0.754522	-0.6262385	0.003014	0
1ege	289	0.006139	0.28229975	-1.4493655	0.006335667	0
1eh5	98	0.003083	0.2953406	-0.0586918	0.003205222	0
1fb5	232	0.003349	0.288194444	-0.172430444	0.003212333	0
1fb5	320	0.003376	0.551041667	-0.184413444	0.003034	0
1fb5	324	0.002288	0.675	-0.012436222	0.002068714	0
1fj2	148	0.00656	0.2366812	-0.427195	0.0060105	0
1fro	110	0.006736	0.6676135	-0.37532	0.0063976	0
1gv7	23	0.007356	0.1577234	0.0426286	0.00672375	0
1hdr	222	0.002958	0.7139835	-0.0245615	0.002723429	0
1hdr	233	0.008834	0.6504235	-0.9446815	0.007285857	0
1i0z	10	0.015198	0.131024	-4.76325	0.016069833	0
1i0z	16	0.005014	0.6460845	-1.437919	0.00492725	0
1i0z	18	0.003844	0.436747	-1.068988	0.0040566	0
1i0z	72	0.004021	0.125	-1.0114565	0.0039398	0
1i0z	233	0.001175	0.942771	-0.403826	0.001253778	0
1i0z	235	0.00103	0.9668675	-0.4108955	0.001137	0
1i0z	278	0.001602	0.7590365	-0.317678	0.0016408	0
1i0z	285	0.001824	0.853916	-0.454914	0.001704833	0
1i0z	325	0.002129	0.5240965	-0.6589855	0.0018435	0
1i1i	56	0.002333	0.5406015	-0.788209	0.002255857	0
1i1i	394	0.001665	0.280451	-0.435279	0.001544833	0
1iat	196	0.001731	0.599177714	-0.479420857	0.001601857	0
1iat	207	0.001044	0.644912571	0.026445143	0.0010455	0
1iat	231	0.001806	0.565262143	-0.459219857	0.001740429	0
1ib0	43	0.003103	0.5625	-0.3536395	0.003053889	0
1ib0	90	0.00434	0.8943015	-0.90100825	0.003876625	0
1ib0	96	0.00194	0.9163605	-0.11674175	0.0019416	0
1ib0	145	0.002705	0.750919	-0.248331	0.002486714	0
1ib0	167	0.004814	0.405331	-0.42236125	0.004247125	0
1ib0	169	0.00394	0.26746325	-0.29338675	0.003643	0
1ib0	227	0.004336	0.11213225	-0.34324075	0.003668286	0
1ib0	248	0.003901	0.12591925	-0.319521	0.003688857	0
1ib0	289	0.004742	0.48621325	-0.52155125	0.004285143	0
1ib0	294	0.004471	0.491728	-0.38182275	0.003871833	0
1ib0	299	0.002491	0.594669	-0.17295825	0.002307714	0
1ihg	49	0.001817	0.404631143	0.454074857	0.001874273	0
1ihg	196	0.00218	0.739011	0.337509429	0.0021654	0
1itq	335	0.001879	0.1287265	-0.024649	0.0018719	0
1j9w	130	0.006148	0.416342333	-0.319515333	0.005761143	0
1j9w	135	0.004641	0.590142667	-0.149993333	0.004534	0
1j9w	160	0.00327	0.45655	-0.004893333	0.003543125	0
1ja1	500	0.002007	0.353896	-0.659098	0.002036333	0
1jph	68	0.002314	0.77451	0.0481325	0.002322455	0
1jph	120	0.00403	0.7563025	-1.295433	0.003693143	0
1jqi	359	0.002187	0.61848975	-0.2240135	0.0020688	0
1jxv	41	0.005077	0.4147652	0.0091296	0.0047	0
1jxv	62	0.00998	0.8751676	-1.0132098	0.009861	0
1kju	38	0.001126	0.334004	-0.148156	0.001093667	0
1kju	404	0.00115	0.769618	-0.460127	0.001177583	0
1kju	435	0.00078	0.748491	-0.206792	0.000852111	0
1kju	437	0.000656	0.672032	-0.034794	0.0006395	0
1kju	538	0.001529	0.812877	-0.717364	0.001455111	0
1kju	544	0.001125	0.478873	-0.197609	0.001132444	0
1kju	582	0.001136	0.765594	-0.556313	0.00108775	0
1kju	589	0.001283	0.848089	-0.608057	0.001266111	0
1kju	649	0.000871	0.919517	-0.293807	0.0008576	0
1kju	877	0.001613	0.55332	-0.917602	0.001753692	0
1kju	884	0.001914	0.50503	-1.222684	0.001827429	0
1kju	994	0.001562	0.05835	-0.231632	0.00160825	0
1l1f	34	0.003083	0.457661	-1.2916015	0.0029883	0
1l1f	39	0.003539	0.49496	-1.7181325	0.0032925	0
1l1f	41	0.003564	0.5080645	-1.7089825	0.003507625	0
1l1f	51	0.002343	0.4637095	-0.8142055	0.002269625	0
1l1f	66	0.001527	0.747984	-0.612859	0.001542875	0
1l1f	174	0.001046	0.9879035	-0.825815	0.000971	0
1l1f	247	0.001899	0.4929435	-0.62906	0.00209	0
1l1f	276	0.001331	0.53125	-0.4961035	0.0013693	0
1l1f	321	0.000955	0.5866935	-0.3948315	0.00095925	0
1l1f	362	0.001446	0.2570565	-0.3953925	0.00132	0
1l1f	365	0.001462	0.206653	-0.4429055	0.001426	0
1l1f	375	0.000869	0.140121	-0.222718	0.000943	0
1l1f	391	0.001944	0.7449595	-0.573787	0.001954727	0
1l1f	443	0.001698	0.387097	-0.3359765	0.002006889	0
1l1f	470	0.002256	0.15625	-0.869932	0.002110222	0
1l1f	498	0.002325	0.481855	-1.030312	0.002175875	0
1li4	38	0.002207	0.411046625	-0.19216175	0.001978714	0
1lox	218	0.001431	0.903323	-0.029664	0.001413222	0
1ls6	19	0.002924	0.491898333	-0.204044333	0.003088	0
1ls6	235	0.002946	0.320602	-0.134090333	0.002915333	0
1m9n	117	0.002739	0.524482222	-0.699470556	0.002580429	0
1mc5	162	0.002598	0.043789333	-0.040838667	0.0023154	0
1og2	122	0.001919	0.4255412	-0.223696	0.001827	0
1og2	410	0.002814	0.308658	-0.606419	0.002601	0
1ogs	169	0.00164	0.458081667	-0.012683667	0.0014955	0
1ohv	16	0.002016	0.456254667	-0.301485	0.00196225	0
1ohv	25	0.004182	0.490239	-1.314669667	0.003981125	0
1ohv	27	0.003883	0.544468333	-1.230700667	0.004012385	0
1ohv	83	0.001978	0.159074667	-0.103288	0.002087	0
1ohv	107	0.003007	0.561822	-0.482971667	0.0029797	0
1ohv	143	0.001133	0.806218333	0.112528	0.001276333	0
1ohv	162	0.006081	0.716558333	-2.410718	0.006007143	0
1ohv	299	0.001083	0.949385333	0.118177333	0.001074583	0
1ohv	322	0.001203	0.572668	0.007262667	0.001125889	0
1ohv	327	0.001158	0.942877667	0.051298667	0.001178154	0
1q6x	114	0.001531	0.34583325	-0.25923075	0.001414875	0
1q6x	135	0.001416	0.17833325	-0.06800725	0.001395222	0
1q6x	191	0.002936	0.49583325	-0.62064025	0.00291825	0
1qxp	93	0.001127	0.5918264	0.6821918	0.001128	0
1qxp	457	0.000992	0.660281	0.7351054	0.00094275	0
1qxp	516	0.000876	0.3323116	0.8171956	0.000957571	0
1ry0	180	0.004137	0.44749225	-0.579753	0.0037382	0
1s8o	154	0.001824	0.277731364	-0.082753182	0.001753733	0
1sir	102	0.001204	0.5621795	0.2313495	0.001261538	0
1sir	188	0.00346	0.823718	-0.44250525	0.003285889	0
1sir	232	0.002394	0.82371775	-0.2168135	0.002371778	0
1sir	242	0.00143	0.87756425	0.21150375	0.001714	0
1spj	70	0.003968	0.6805086	0.3754222	0.004466	0
1sw0	38	0.002955	0.419433	-0.0255378	0.002946333	0
1sw0	151	0.003573	0.2890688	-0.1162308	0.003525625	0
1tdi	73	0.003834	0.596330333	-0.180334333	0.003700556	0
1umk	116	0.00998	0.377613667	-1.327012333	0.009391429	0
1vrp	83	0.002356	0.424710429	-0.077202714	0.002003143	0
1w6j	175	0.001725	0.294735455	-0.508433273	0.0016828	0
1w6j	614	0.002007	0.671877091	-0.562988273	0.001914455	0
1w6j	688	0.001178	0.422158273	-0.147685909	0.0011588	0
1waw	40	0.00249	0.527322	-0.0175145	0.002773818	0
1waw	171	0.006003	0.786885	-1.592294	0.005387625	0
1xwn	36	0.005501	0.401032714	-0.541244714	0.005867333	0
1yuw	148	0.001409	0.826715	-0.105072	0.001306125	0
1yuw	171	0.001568	0.756318	-0.226728	0.001416429	0
1yuw	192	0.001626	0.155235	-0.143397	0.001614333	0
1yuw	462	0.003777	0.411552	-1.204867	0.00357525	0
1z10	169	0.002267	0.65215075	-0.69817425	0.002150286	0
1z10	203	0.001546	0.6521505	-0.148645	0.001481889	0
1z10	311	0.001025	0.89032275	0.2186425	0.0011511	0
1z10	368	0.001148	0.7021505	0.14164475	0.001270455	0
1zmc	78	0.003118	0.7040253	-1.2510309	0.003057833	0
1zmc	94	0.002502	0.690678	-0.3254571	0.002412222	0
1zmc	100	0.003126	0.6650423	-0.6278654	0.0027605	0
1zmc	113	0.002268	0.3944915	-0.1487116	0.00214225	0
1zmc	114	0.002187	0.3711867	-0.0841861	0.002036875	0
1zmc	130	0.002191	0.3396186	-0.0838363	0.002282417	0
1zmc	132	0.0028	0.3135593	-0.2391897	0.002578857	0
1zmc	159	0.002277	0.6216102	-0.2152583	0.0025496	0
1zmc	209	0.003421	0.3309322	-0.7089138	0.0029912	0
1zmc	216	0.001907	0.3349576	-0.1491034	0.002079	0
1zmc	232	0.001743	0.649788	0.3201924	0.001558143	0
1zmc	241	0.002397	0.6258475	-0.6921027	0.002706	0
1zmc	253	0.001789	0.6595338	-0.0545471	0.0017889	0
1zmc	306	0.002473	0.4322034	-0.2453831	0.002351	0
1zmc	348	0.002099	0.4360169	-0.2134717	0.002046	0
1zmc	415	0.002045	0.3466102	-0.1448468	0.002236083	0
1zmc	427	0.002024	0.6455509	-0.1360085	0.001902143	0
1zmc	467	0.002649	0.3328391	-0.3109775	0.0027261	0
2aaq	109	0.002359	0.674119769	-0.156451538	0.002280556	0
2ag5	70	0.004983	0.4336045	-0.508661833	0.004495	0
2b3x	395	0.001916	0.4390015	-1.0355195	0.001774455	0
2b3x	486	0.001202	0.519331833	-0.597356833	0.001100375	0
2c9y	209	0.002457	0.24159	0.639104	0.002420111	0
2cga	232	0.003336	0.4269388	-0.1116722	0.003487182	0
2deb	73	0.002369	0.630383	-0.798388	0.002292	0
2deb	86	0.002732	0.550239	-0.89652825	0.002558667	0
2deb	102	0.001996	0.348086	-0.46589525	0.001989	0
2deb	168	0.001435	0.08054225	-0.0896335	0.001342571	0
2deb	186	0.003057	0.12838925	-0.64593275	0.002946167	0
2deb	366	0.001013	0.70255175	-0.17622225	0.001050222	0
2deb	394	0.001796	0.56379575	-0.6598495	0.00165	0
2deb	397	0.001877	0.56698575	-0.5558325	0.001844667	0
2deb	406	0.002483	0.7177035	-0.90956525	0.002275571	0
2deb	418	0.001961	0.781898	-1.013535	0.001943857	0
2deb	446	0.001514	0.476874	-0.295767	0.001437375	0
2deb	507	0.001556	0.54306225	-0.201014	0.001456625	0
2deb	533	0.00193	0.2523925	-0.47611175	0.0018526	0
2deb	618	0.002135	0.40151525	-0.76525175	0.00192	0
2esl	190	0.005094	0.603788429	-0.049448286	0.005377556	0
2f3b	232	0.006902	0.195296333	-1.052051333	0.00627575	0
2fvl	135	0.008965	0.6911765	-2.22934125	0.008145714	0
2fw3	168	0.00147	0.11637275	-0.186009	0.001344286	0
2h57	46	0.014374	0.560606	-1.011596	0.011727	0
2h57	48	0.009075	0.6	-0.7057835	0.0093142	0
2h57	56	0.004497	0.318182	0.3193795	0.004719875	0
2h57	86	0.005915	0.560606	-0.135971	0.005551143	0
2h57	99	0.006185	0.5727275	-0.1397675	0.006133	0
2h57	110	0.006616	0.421212	-0.254219	0.006430556	0
2h57	137	0.005765	0.730303	-0.1997265	0.006142273	0
2h57	138	0.005783	0.4545455	-0.1140705	0.005639778	0
2h57	151	0.00907	0.381818	-0.614756	0.0080015	0
2he3	146	0.006407	0.818919	-0.4757175	0.006019833	0
2hgs	134	0.004191	0.27595325	-0.75296175	0.00375425	0
2hgs	353	0.00342	0.41366525	-0.58688775	0.003418444	0
2hgs	401	0.001917	0.534428	-0.15591675	0.001828571	0
2hgs	435	0.001919	0.4258475	-0.25016825	0.001801636	0
2i3y	85	0.002881	0.6462765	-0.102369	0.0031697	0
2ib7	64	0.002044	0.619565	-0.137483	0.0019413	0
2ib7	72	0.001165	0.47058825	0.055351	0.001275636	0
2ib7	119	0.002146	0.57992325	-0.383512	0.0020494	0
2ib7	299	0.00245	0.50703325	-0.27980475	0.002241571	0
2ib7	331	0.001855	0.7129155	-0.29313275	0.001759222	0
2j6l	385	0.001329	0.679745167	-0.078465667	0.001378364	0
2jao	70	0.004986	0.229592	-0.1912365	0.004703667	0
2jbm	160	0.002688	0.656322	-0.132798667	0.002629182	0
2jif	316	0.005089	0.22834625	-0.83577625	0.005312462	0
2ozl	97	0.001447	0.564456667	0.346346667	0.001437	0
2ozl	101	0.002046	0.577348	0.108910333	0.002053625	0
2ozl	124	0.002387	0.868324	-0.010433667	0.0024347	0
2ozl	133	0.002258	0.749539333	0.032063333	0.002235182	0
2ozl	177	0.002614	0.377532	0.017690667	0.002415222	0
2ozl	267	0.002823	0.892265333	-0.278680667	0.002564125	0
2ozl	349	0.013922	0.702578333	-3.934562333	0.0137274	0
2p9q	12	0.002878	0.30168275	-0.31578175	0.002707	0
2p9q	43	0.001877	0.394832	-0.04786675	0.001930778	0
2p9q	48	0.002306	0.358173	-0.2533465	0.002280333	0
2p9q	52	0.003023	0.34855775	-0.4613265	0.002750778	0
2p9q	69	0.003722	0.4909855	-0.81383225	0.0035349	0
2p9q	78	0.002593	0.58834125	-0.3061415	0.002555875	0
2p9q	82	0.00276	0.48918275	-0.40285525	0.002664556	0
2p9q	88	0.002817	0.39363	-0.474601	0.002892571	0
2p9q	101	0.002852	0.59855775	-0.204816	0.002582167	0
2p9q	105	0.002767	0.56971175	-0.0792145	0.002569625	0
2p9q	109	0.00305	0.43870175	-0.16070225	0.0028035	0
2p9q	114	0.002592	0.42427875	-0.139741	0.002539667	0
2p9q	137	0.005775	0.421875	-1.454851	0.005332143	0
2p9q	139	0.004632	0.44951925	-1.10292825	0.004529	0
2p9q	142	0.003738	0.47355775	-0.801642	0.003465286	0
2p9q	144	0.003441	0.48617775	-0.63770975	0.003126571	0
2p9q	147	0.002676	0.49519225	-0.30363625	0.002698	0
2p9q	148	0.002619	0.53966325	-0.25150625	0.002528111	0
2p9q	182	0.001761	0.25781225	0.10453775	0.001618	0
2p9q	224	0.001735	0.42908625	0.1915485	0.0017488	0
2p9q	257	0.003753	0.6454325	-0.9569305	0.0036992	0
2p9q	262	0.00329	0.579327	-0.656359	0.002973857	0
2p9q	270	0.002372	0.4639425	-0.107536	0.002286444	0
2p9q	273	0.002286	0.45612975	-0.032439	0.002198	0
2p9q	297	0.003946	0.531851	-0.91439625	0.004048429	0
2p9q	317	0.002303	0.6472355	-0.080988	0.002038857	0
2p9q	324	0.001809	0.53545675	0.06296075	0.0017824	0
2p9q	328	0.002069	0.48497625	-0.094879	0.001891444	0
2p9q	349	0.002254	0.63281225	-0.1974295	0.00211625	0
2p9q	353	0.001875	0.63762025	-0.01753275	0.0018301	0
2p9q	416	0.001984	0.1947115	0.07281625	0.001741833	0
2pla	26	0.002879	0.741983	-0.343353	0.002540556	0
2pla	30	0.004005	0.548105	-0.5601195	0.0034975	0
2pla	113	0.003687	0.102041	-0.4656225	0.0033812	0
2pla	174	0.002801	0.2900875	-0.3666435	0.002439571	0
2pla	178	0.002292	0.297376	-0.183664	0.002236444	0
2pla	313	0.004587	0.6428575	-0.6482335	0.0044241	0
2vcy	258	0.002945	0.563253	0.496148	0.002707636	0
2w8n	111	0.002327	0.464930667	-0.838728167	0.00224575	0
2wd9	513	0.00666	0.62570375	-2.50042525	0.006138	0
2wid	69	0.001483	0.649588833	-0.324626833	0.001587167	0
2wid	77	0.001829	0.557874833	-0.342011167	0.001800125	0
2wid	87	0.001798	0.591714167	-0.113907	0.001568429	0
2wid	101	0.001919	0.407969667	-0.374297	0.0018685	0
2wid	110	0.00087	0.668880333	0.11298	0.000960333	0
2wid	117	0.001165	0.771347167	-0.2206545	0.001132375	0
2wid	134	0.001217	0.36907	-0.043144667	0.001330375	0
2wid	166	0.001004	0.36148	0.0361855	0.001139615	0
2wid	202	0.001005	0.921252667	0.129453167	0.001006308	0
2wkl	26	0.001541	0.097921	-0.048933333	0.001712	0
2wkl	29	0.001965	0.142857333	-0.238964	0.0023704	0
2wkl	53	0.002791	0.272300667	-0.552681333	0.002524429	0
2wkl	55	0.003505	0.281019333	-0.887408	0.003281143	0
2wkl	169	0.001723	0.229376333	-0.137348333	0.001607857	0
2wkl	329	0.002704	0.534540667	-0.617039333	0.002478375	0
2wkl	446	0.001286	0.468142333	-0.033428	0.0013456	0
2xe6	52	0.003248	0.36682825	-0.69701425	0.002869222	0
2xe6	78	0.00228	0.2990315	-0.20333825	0.0022185	0
2xe6	88	0.002516	0.27179175	-0.243998	0.002541143	0
2xe6	114	0.002321	0.366828	-0.241227	0.0023643	0
2xe6	137	0.006151	0.50605325	-1.69542625	0.005679143	0
2xe6	148	0.003074	0.5508475	-0.27308775	0.002956444	0
2xe6	297	0.003906	0.44612575	-1.0669345	0.003878625	0
2xe6	353	0.001781	0.35532675	-0.03729625	0.0017149	0
3bic	29	0.001492	0.1602226	-0.3398314	0.0016045	0
3bic	32	0.002054	0.1413074	-0.5580028	0.001897429	0
3bic	49	0.008681	0.2467316	-3.4045178	0.008062889	0
3bic	79	0.002345	0.323505	-0.8777134	0.002199	0
3bic	153	0.001011	0.7031988	-0.1666676	0.001034083	0
3bic	198	0.000935	0.499583	-0.024742	0.000981583	0
3bic	247	0.001071	0.5710708	-0.2569214	0.001056455	0
3bic	250	0.001123	0.579694	-0.1785958	0.001124333	0
3bic	288	0.000947	0.3546594	-0.1525846	0.000966333	0
3bic	320	0.000836	0.3068152	-0.0031082	0.000894692	0
3bic	337	0.00128	0.1860918	-0.2701018	0.001256125	0
3bic	341	0.00142	0.1554938	-0.2393916	0.001304857	0
3bic	368	0.001121	0.3936022	-0.1703512	0.00106625	0
3bic	371	0.001013	0.3855356	-0.1197294	0.0010197	0
3bic	433	0.001222	0.34548	-0.2350342	0.001199556	0
3bic	438	0.000888	0.3057022	-0.0356842	0.000928154	0
3bic	501	0.001338	0.3671766	-0.361604	0.001344833	0
3bic	513	0.001498	0.5568848	-0.5324982	0.001445444	0
3bic	519	0.001746	0.651182	-0.7788196	0.001651889	0
3bic	521	0.001582	0.6923506	-0.6430984	0.001727111	0
3bic	539	0.001678	0.7368566	-1.0303992	0.001594444	0
3bic	556	0.001113	0.6987484	-0.248945	0.001167308	0
3bic	567	0.001263	0.6470098	-0.492763	0.001222	0
3bic	569	0.001235	0.7012518	-0.5333474	0.001327583	0
3bic	605	0.002462	0.6606398	-1.0783804	0.002437222	0
3bic	668	0.00134	0.6781642	-0.4609064	0.001338273	0
3bic	671	0.000759	0.6792768	0.0328358	0.000843	0
3bic	691	0.001874	0.7204452	-1.400071	0.001732143	0
3cmq	21	0.002806	0.493827	-0.4264415	0.002604222	0
3cmq	244	0.002632	0.2950615	-0.4714935	0.002693636	0
3fw1	28	0.003766	0.128655333	0.267819	0.003796727	0
3fw1	57	0.00737	0.444444667	-0.649817333	0.006685714	0
3hlm	188	0.001561	0.408977333	-0.150368667	0.001650111	0
3iar	80	0.002067	0.391666667	-0.050509	0.002150231	0
3ibd	328	0.002476	0.490322333	-0.322141	0.002700273	0
3o9m	69	0.001529	0.524481833	-0.227268833	0.0015715	0
3o9m	77	0.001809	0.442875	-0.231206333	0.001771375	0
3o9m	117	0.00114	0.7269305	-0.1027105	0.001114889	0
3o9m	166	0.001047	0.450094333	0.0679905	0.0011695	0
3qic	35	0.001699	0.163355333	-0.135045333	0.0016327	0
3qic	51	0.001924	0.486387	-0.311828	0.0018544	0
3qic	262	0.001801	0.189845333	-0.222830333	0.001668364	0
3qic	282	0.001866	0.419426	-0.271207667	0.001866667	0
3qic	311	0.003729	0.471670667	-1.034696	0.00338875	0
3qic	346	0.004864	0.083885333	-0.668754667	0.004397429	0
3qic	349	0.004352	0.181751333	-0.665204	0.004262091	0
3qic	434	0.00195	0.465048	-0.401526	0.002003889	0
3ruk	105	0.001149	0.336152	-0.14833925	0.00127825	0
3ruk	117	0.001575	0.41543325	-0.14690325	0.001495444	0
3ruk	164	0.002081	0.709831	-0.7868725	0.001917778	0
3ruk	175	0.000801	0.25105725	0.01553375	0.0009397	0
3ruk	186	0.001382	0.50369975	-0.14181225	0.0011995	0
3ruk	197	0.001523	0.46353075	-0.37719025	0.001490667	0
3ruk	208	0.001732	0.37949275	-0.5182575	0.0016746	0
3ruk	210	0.001745	0.50105675	-0.46542475	0.001714444	0
3ruk	212	0.001876	0.57928125	-0.53986825	0.001727714	0
3ruk	218	0.002416	0.34513725	-0.505092	0.002343667	0
3ruk	223	0.002763	0.2838265	-0.669025	0.002537833	0
3ruk	234	0.001608	0.317125	-0.4586195	0.001552444	0
3ruk	238	0.001315	0.30761125	-0.284778	0.001232444	0
3ruk	244	0.0009	0.374207	0.000552	0.001015667	0
3ruk	247	0.00092	0.56236775	0.0346995	0.001116778	0
3ruk	265	0.001217	0.5327695	-0.2484765	0.00120825	0
3ruk	363	0.00132	0.854123	-0.2199145	0.001170375	0
3ruk	391	0.002019	0.39693425	-0.30618875	0.002016308	0
3ruk	430	0.00178	0.70295975	-0.3655635	0.00167175	0
3ruk	479	0.001701	0.77536975	-0.60210875	0.001514857	0
3sza	308	0.00188	0.5221476	-0.392257	0.001807875	0
3sza	328	0.001555	0.5950784	-0.508068	0.0015535	0
3tlm	6	0.00093	0.387097	-0.127867	0.0009533	0
3tlm	8	0.000886	0.370968	-0.152107	0.000867889	0
3tlm	14	0.000757	0.337702	-0.00047	0.000738444	0
3tlm	32	0.000716	0.33871	-0.014436	0.000711364	0
3tlm	38	0.000632	0.362903	0.045725	0.000612111	0
3tlm	48	0.000638	0.55746	0.151433	0.000686286	0
3tlm	54	0.000721	0.612903	0.081807	0.00068725	0
3tlm	85	0.00133	0.653226	-0.609464	0.0012585	0
3tlm	167	0.000757	0.356855	-0.13201	0.00072	0
3tlm	192	0.000951	0.391129	-0.278638	0.000894667	0
3tlm	220	0.000607	0.336694	0.025837	0.000622	0
3tlm	229	0.00071	0.388105	0.142848	0.000650333	0
3tlm	289	0.001259	0.618952	-0.285105	0.001196	0
3tlm	376	0.001841	0.65625	-1.051543	0.00181375	0
3tlm	378	0.001654	0.638105	-0.814359	0.001631111	0
3tlm	402	0.001283	0.605847	-0.330885	0.001267625	0
3tlm	404	0.001185	0.581653	-0.30736	0.0011982	0
3tlm	407	0.00134	0.611895	-0.495057	0.001282222	0
3tlm	430	0.000627	0.517137	0.079045	0.0006132	0
3tlm	458	0.0009	0.470766	-0.031348	0.000915	0
3tlm	461	0.000838	0.479839	0.013896	0.0008022	0
3tlm	537	0.001777	0.658266	-1.139216	0.001720857	0
3tlm	547	0.001421	0.652218	-0.604409	0.001413667	0
3tlm	582	0.001317	0.654234	-0.841071	0.001274625	0
3tlm	583	0.001239	0.665323	-0.72535	0.001260556	0
3tlm	585	0.001406	0.678427	-0.911106	0.001335429	0
3tlm	589	0.001526	0.680444	-0.956011	0.001469	0
3tlm	608	0.00074	0.604839	0.180463	0.00070775	0
3tlm	643	0.001221	0.627016	-0.32708	0.001188667	0
3tlm	649	0.001315	0.631048	-0.700651	0.0012644	0
3tlm	857	0.000967	0.347782	-0.345545	0.000998375	0
3tlm	864	0.001008	0.318548	-0.343463	0.0009693	0
3tlm	866	0.000873	0.311492	-0.207179	0.0009275	0
3tlm	868	0.0009	0.315524	-0.205039	0.000921333	0
3tlm	884	0.014389	0.59375	-15.079117	0.015012444	0
3tlm	886	0.014601	0.538306	-13.637517	0.010151833	0
3tlm	890	0.001064	0.385081	-0.352406	0.001097167	0
3tlm	923	0.000691	0.430444	0.121691	0.000656333	0
3tlm	960	0.001118	0.481855	-0.533973	0.001106444	0
3tlm	964	0.001117	0.434476	-0.563674	0.0010845	0
3tlm	983	0.000517	0.330645	0.19697	0.000562333	0
3tlm	987	0.000604	0.349798	0.148485	0.000635727	0
3v9g	473	0.001413	0.505237167	-0.416603833	0.001416625	0
3vn9	57	0.005728	0.4783506	-0.798329	0.004849571	0
3vn9	73	0.006825	0.40756	-1.0769506	0.00644975	0
3vn9	83	0.002989	0.5243984	-0.2659912	0.003166167	0
3vn9	85	0.00433	0.3793814	-0.5845828	0.003922125	0
3vn9	282	0.004476	0.5113402	-0.3529998	0.004308	0
3vn9	328	0.003466	0.6618558	-0.3170164	0.003810182	0
4aj4	160	0.000867	0.888217333	0.115353333	0.000917308	0
4ald	348	0.003675	0.430539	-0.618128571	0.0040894	0
4awn	85	0.003299	0.2723076	-0.0719852	0.003435818	0
4awn	105	0.01038	0.7653848	-1.700053	0.009449	0
4g1c	285	0.003566	0.371856429	-0.158102286	0.0036908	0
4gab	286	0.004286	0.15980975	-0.40497075	0.0048135	0
4h2i	379	0.004149	0.7344145	-1.849392333	0.0038622	0
4hva	109	0.004107	0.348039333	-0.157169167	0.003916	0
5pnt	136	0.007652	0.7834395	-0.7314945	0.006361571	0
